# Supplementary material for: Selection of Reference Genes for qPCR- and ddPCR-Based Analyses of Gene Expression in Senescing Barley Leaves
Source: PLoS One. 2015 Feb 27;10(2):e0118226. doi: 10.1371/journal.pone.0118226 (PMC4344324; doi:10.1371/journal.pone.0118226)
Supplement: S1 Table — (XLSX) [file pone.0118226.s005.xlsx]

## Sheet: stable genes
Probe	Amean	CV	expression change <20%	expression change <10%	Genes.TopHit	Genes.Description
A_13_P149150	14.74	0.00368262	yes	no	ta|TA39058_4513|ta|BG417014|tc|TC253439|tc|TC265197	Rep: Thioredoxin - Limonium bicolor, partial (58%) [TC253439]
A_13_P223939	14.7	0.00468197	yes	yes	gb|AK249114|ta|TA31957_4513|ta|AL500595|ta|AL510429	Hordeum vulgare subsp. vulgare cDNA clone: FLbaf16o14, mRNA sequence [AK249114]
A_13_P073561	13.76	0.0048826	yes	yes	gb|AK252899|ta|TA42188_4513|ta|BG416829|tc|TC250952	Hordeum vulgare subsp. vulgare cDNA clone: FLbaf180l12, mRNA sequence [AK252899]
A_13_P424046	11.95	0.00518297	yes	no	ta|BQ461698
A_13_P139180	14.22	0.00553687	yes	no	ta|TA35883_4513|ta|AL510670|ta|BG342923|tc|TC246808	Rep: Chromosome chr19 scaffold_4, whole genome shotgun sequence - Vitis vinifera (Grape), partial (10%) [TC246808]
A_13_P169795	12.08	0.00567788	yes	no	ta|TA46170_4513|ta|CB867538|tc|TC246496	Rep: Chromosome chr14 scaffold_9, whole genome shotgun sequence - Vitis vinifera (Grape), partial (60%) [TC246496]
A_13_P483750	12.61	0.00578099	yes	yes	ta|TA42456_4513|ta|TA42457_4513|ta|CB869537|tc|TC265156	Rep: Os05g0162200 protein - Oryza sativa subsp. japonica (Rice), partial (83%) [TC265156]
A_13_P498009	13.29	0.00584757	yes	no	ta|CK125398|ta|BF625530|ta|DN187919|tc|TC252969	Rep: ATP-dependent Clp protease proteolytic subunit - Oryza sativa (Rice), partial (98%) [TC252969]
A_13_P220544	12.83	0.00594407	yes	no	ta|TA39279_4513|ta|TA39278_4513|ta|AJ476720|ta|BJ457000
A_13_P165510	12.34	0.00610856	yes	yes	ta|TA44656_4513|ta|AV924343|tc|TC267591	Rep: NUMOD3 motif family protein, expressed - Oryza sativa subsp. japonica (Rice), partial (22%) [TC267591]
A_13_P264922	12.96	0.00613974	yes	yes	ta|TA42372_4513|ta|BE216540|tc|TC269316	Rep: Os01g0884700 protein - Oryza sativa subsp. japonica (Rice), partial (56%) [TC269316]
A_13_P423150	13.8	0.00627695	yes	no	ta|BM817388|tc|TC272437|tc|TC243359	Rep: Kinase-like protein - Oryza sativa (Rice), partial (17%) [TC243359]
A_13_P225629	13.25	0.00633289	yes	no	ta|TA37666_4513|ta|AL501936|ta|BF629285|tc|TC271933	Rep: Pyridoxal biosynthesis protein PDX2 - Arabidopsis thaliana (Mouse-ear cress), partial (39%) [TC271933]
A_13_P153910	11.84	0.00646256	yes	yes	ta|TA40698_4513|ta|AL510189|tc|TC251477	Rep: Os09g0560400 protein - Oryza sativa subsp. japonica (Rice), partial (87%) [TC251477]
A_13_P021066	13.82	0.00648895	yes	no	gb|AK252195|ta|TA36330_4513|ta|BF628702|ta|BJ485291	Hordeum vulgare subsp. vulgare cDNA clone: FLbaf147c01, mRNA sequence [AK252195]
A_13_P159610	13.68	0.00651331	yes	yes	ta|TA42623_4513|ta|DN157482|ta|AV927450|tc|TC246156	Rep: Chromosome chr13 scaffold_17, whole genome shotgun sequence - Vitis vinifera (Grape), partial (20%) [TC246156]
A_13_P179499	11.57	0.00654675	yes	yes	gb|AK252565|ta|TA49665_4513|tc|TC257770	Hordeum vulgare subsp. vulgare cDNA clone: FLbaf156f05, mRNA sequence [AK252565]
A_13_P475938	13.11	0.00655535	yes	no	ta|TA54621_4513|ta|TA50863_4513|ta|CA031997|ta|CA019353
A_13_P169670	13.39	0.00661123	yes	no	ta|TA46115_4513|tc|TC244852	Rep: Leo1, expressed - Oryza sativa subsp. japonica (Rice), partial (27%) [TC244852]
A_13_P024816	11.79	0.00662249	yes	no	gb|EX582552|ta|TA47211_4513|tc|TC248366	HDP13L16w HDP Hordeum vulgare subsp. vulgare cDNA clone HDP13L16, mRNA sequence [EX582552]
A_13_P512319	12.92	0.00678744	yes	no	ta|TA39461_4513|ta|CX626038|tc|TC248064|tc|TC276408	Rep: Adagio-like protein 1 - Oryza sativa subsp. japonica (Rice), partial (18%) [TC248064]
A_13_P006696	14.94	0.0071127	yes	no	gb|AK249691|ta|TA39116_4513|ta|AL502881|tc|TC258876	Hordeum vulgare subsp. vulgare cDNA clone: FLbaf42b01, mRNA sequence [AK249691]
A_13_P069956	13.3	0.00719244	yes	yes	gb|AK248363|ta|TA38317_4513|ta|TA38318_4513|ta|CK568215	Hordeum vulgare subsp. vulgare cDNA clone: FLbaf86j12, mRNA sequence [AK248363]
A_13_P555109	12.58	0.00729285	yes	no	ta|TA38528_4513|tc|TC250973|tc|TC249960	Rep: Fibroin 1 - Plectreurys tristis (Spider), partial (3%) [TC250973]
A_13_P556074	12.55	0.00730952	yes	no	tc|TC252159	Rep: Expressed protein - Oryza sativa subsp. japonica (Rice), partial (12%) [TC252159]
A_13_P028226	14.31	0.00734238	yes	no	gb|AK251308|ta|TA35226_4513|ta|BJ475697|ta|BJ462415	Hordeum vulgare subsp. vulgare cDNA clone: FLbaf112l09, mRNA sequence [AK251308]
A_13_P047056	13.35	0.00735227	yes	no	gb|EX579110|ta|TA51368_4513|tc|TC249241	HDP34J15w HDP Hordeum vulgare subsp. vulgare cDNA clone HDP34J15, mRNA sequence [EX579110]
A_13_P369627	14.87	0.00738163	yes	no	ta|BI950870
A_13_P004411	14.66	0.00746597	yes	yes	gb|BG416019|ta|TA38656_4513|ta|AL501303|tc|TC242610	HVSMEk0009H06f Hordeum vulgare testa [BG416019]
A_13_P023841	14.41	0.00748064	yes	yes	gb|AW983139|ta|TA43509_4513|ta|TA43510_4513|ta|BF259619	HVSMEg0008F12f Hordeum vulgare pre-anthesis spike EST library HVcDNA0008 (white to yellow anther) Hordeum vulgare subsp. vulgare cDNA clone HVSMEg0008F12f, mRNA sequence [AW983139]
A_13_P555594	13.42	0.00748143	yes	no	gb|AK250114|ta|TA46081_4513|ta|CB863182|tc|TC256937	Hordeum vulgare subsp. vulgare cDNA clone: FLbaf69k12, mRNA sequence [AK250114]
A_13_P200814	13.82	0.00749201	yes	no	ta|TA55922_4513|tc|TC267669	Rep: Makorin-2 - Danio rerio (Zebrafish) (Brachydanio rerio), partial (7%) [TC267669]
A_13_P430431	14.38	0.00762714	yes	no	gb|BF623493|ta|TA34152_4513|ta|BQ665579|ta|CB877987	HVSMEa0002F23f Hordeum vulgare seedling shoot EST library HVcDNA0001 (Cold stress) Hordeum vulgare subsp. vulgare cDNA clone HVSMEa0002F23f, mRNA sequence [BF623493]
A_13_P448253	13.42	0.00766089	yes	no	ta|TA30675_4513|ta|BU992376|ta|CB873466|tc|TC241120	Rep: LOC553536 protein - Danio rerio (Zebrafish) (Brachydanio rerio), partial (11%) [TC241120]
A_13_P235319	12.64	0.00767261	yes	no	ta|AL511395
A_13_P217339	11.53	0.00769744	yes	no	gb|EX590456|ta|TA56082_4513|ta|AJ472575|ta|BM100102	HDP12H13w HDP Hordeum vulgare subsp. vulgare cDNA clone HDP12H13, mRNA sequence [EX590456]
A_13_P071486	14.57	0.00770596	yes	no	gb|BF253773|ta|TA42646_4513|ta|TA42645_4513|ta|CK567769	HVSMEf0002B10f Hordeum vulgare seedling root EST library HVcDNA0007 (Etiolated and unstressed) Hordeum vulgare subsp. vulgare cDNA clone HVSMEf0002B10f, mRNA sequence [BF253773]
A_13_P144675	14.01	0.00771752	yes	yes	ta|TA37604_4513|ta|TA37605_4513|ta|AJ435367|tc|TC256598	Rep: Chromosome chr1 scaffold_22, whole genome shotgun sequence - Vitis vinifera (Grape), partial (97%) [TC256598]
A_13_P200679	13.31	0.00776526	yes	yes	ta|TA55893_4513|tc|TC257340	Rep: Chromosome chr1 scaffold_136, whole genome shotgun sequence - Vitis vinifera (Grape), partial (28%) [TC257340]
A_13_P007826	13.14	0.00786206	yes	yes	gb|AK249564|ta|TA36334_4513|tc|TC258858	Hordeum vulgare subsp. vulgare cDNA clone: FLbaf43k23, mRNA sequence [AK249564]
A_13_P139055	13.56	0.00790489	yes	no	ta|TA35835_4513|tc|TC242405|tc|TC273119	Rep: Expressed protein - Oryza sativa subsp. japonica (Rice), partial (41%) [TC242405]
A_13_P433376	11.87	0.00792413	yes	no	ta|TA39146_4513|ta|BQ758128|tc|TC256574	Rep: Chromosome chr15 scaffold_37, whole genome shotgun sequence - Vitis vinifera (Grape), partial (48%) [TC256574]
A_13_P125415	12.81	0.00792491	yes	no	ta|TA32113_4513|ta|BE412618
A_13_P129130	13.36	0.00793426	yes	no	ta|TA33037_4513|ta|DN182277|tc|TC277756	Rep: Erwinia induced protein 2 - Oryza sativa subsp. japonica (Rice), partial (15%) [TC277756]
A_13_P417765	12.47	0.00794124	yes	no	ta|TA46894_4513|ta|BM377531
A_13_P001336	13.85	0.00796164	yes	no	gb|AK249107|ta|TA40217_4513|ta|AL501686|ta|AL509997	Hordeum vulgare subsp. vulgare cDNA clone: FLbaf19d01, mRNA sequence [AK249107]
A_13_P529284	13.17	0.00797904	yes	no	gb|AJ249144|ta|TA32367_4513|ta|DN158770|ta|AV936530	Hordeum vulgare mRNA for MADS-box protein 5 (m5 gene) [AJ249144]
A_13_P058986	12.75	0.0079978	yes	no	gb|BU968721|ta|TA43554_4513|tc|TC260792	HB08G05r BC Hordeum vulgare subsp. vulgare cDNA clone HB08G05 5-PRIME, mRNA sequence [BU968721]
A_13_P095820	12.98	0.00805406	yes	yes	gb|AK252389|ta|TA57336_4513|tc|TC275135	Hordeum vulgare subsp. vulgare cDNA clone: FLbaf157d22, mRNA sequence [AK252389]
A_13_P582134	12.89	0.00806126	yes	yes	tc|TC277807	Rep: Uncharacterized protein At2g43410.1 - Arabidopsis thaliana (Mouse-ear cress), partial (14%) [TC277807]
A_13_P141160	14.52	0.00809024	yes	no	gb|BE422408|ta|TA36514_4513|ta|TA36515_4513|ta|CB867564	HWM024cD.09r ITEC HWM Barley Leaf Library Hordeum vulgare subsp. vulgare cDNA clone HWM024cD.09, mRNA sequence [BE422408]
A_13_P085376	14.67	0.00812337	yes	no	gb|AK249785|ta|TA32093_4513|ta|AL509204|tc|TC253631	Hordeum vulgare subsp. vulgare cDNA clone: FLbaf52a03, mRNA sequence [AK249785]
A_13_P402475	12.44	0.00812344	yes	yes	ta|TA45858_4513|ta|BJ467257|tc|TC278681	Rep: Chromosome chr15 scaffold_37, whole genome shotgun sequence - Vitis vinifera (Grape), partial (13%) [TC278681]
A_13_P094805	11.59	0.00813034	yes	no	gb|AK252480	Hordeum vulgare subsp. vulgare cDNA clone: FLbaf155l09, mRNA sequence [AK252480]
A_13_P069381	13.27	0.00815831	yes	yes	gb|CA029467|ta|TA42262_4513|ta|DN185999|tc|TC260330	HZ65E18r HZ Hordeum vulgare subsp. vulgare cDNA clone HZ65E18 5-PRIME, mRNA sequence [CA029467]
A_13_P156585	12.63	0.00817261	yes	yes	ta|TA41592_4513|tc|TC238950	Rep: GAI - Oryza barthii, partial (5%) [TC238950]
A_13_P235474	14.84	0.00818396	yes	no	gb|AK251430|ta|TA32183_4513|ta|TA32182_4513|ta|TA32184_4513	Hordeum vulgare subsp. vulgare cDNA clone: FLbaf116p23, mRNA sequence [AK251430]
A_13_P134855	14.54	0.00819117	yes	yes	ta|TA34566_4513|ta|TA34569_4513|tc|TC250757	Rep: Os06g0124900 protein - Oryza sativa subsp. japonica (Rice), partial (67%) [TC250757]
A_13_P004916	14.01	0.00821282	yes	yes	gb|AK249377|ta|TA37321_4513|ta|AL501806|tc|TC280933	Hordeum vulgare subsp. vulgare cDNA clone: FLbaf34j17, mRNA sequence [AK249377]
A_13_P384977	14.7	0.00824528	yes	no	ta|TA33760_4513|ta|TA33759_4513|ta|BI956227|ta|AL502907
A_13_P072086	13.37	0.00827035	yes	yes	gb|AK249847	Hordeum vulgare subsp. vulgare cDNA clone: FLbaf50c07, mRNA sequence [AK249847]
A_13_P570684	12.29	0.00828405	yes	yes	ta|TA42295_4513|tc|TC267847	Rep: Chromosome chr18 scaffold_1, whole genome shotgun sequence - Vitis vinifera (Grape), partial (93%) [TC267847]
A_13_P146330	11.77	0.00830146	yes	no	ta|TA38144_4513|tc|TC239601|tc|TC266816	Rep: Os05g0178900 protein - Oryza sativa subsp. japonica (Rice), partial (86%) [TC239601]
A_13_P108165	10.94	0.00831041	yes	no	gb|EX574235|tc|TC255145	HDP23A15w HDP Hordeum vulgare subsp. vulgare cDNA clone HDP23A15, mRNA sequence [EX574235]
A_13_P207239	11.98	0.00831807	yes	no	ta|TA57530_4513|tc|TC277591
A_13_P250340	14	0.00834592	yes	no	gb|AB252049|ta|TA37208_4513|ta|AV943101|tc|TC239922	Hordeum vulgare Hvck2a mRNA for casein kinase II alpha, complete cds [AB252049]
A_13_P004746	13.33	0.00834867	yes	no	gb|BG345102|ta|TA36895_4513|tc|TC264682	HVSMEg0018K22f Hordeum vulgare pre-anthesis spike EST library HVcDNA0008 (white to yellow anther) Hordeum vulgare subsp. vulgare cDNA clone HVSMEg0018K22f, mRNA sequence [BG345102]
A_13_P166050	12.13	0.00836919	yes	yes	gb|DN157203|ta|TA44847_4513|ta|TA44848_4513|tc|TC241937	GCN002N18u GCN Hordeum vulgare cDNA clone GCN002N18 3-PRIME, mRNA sequence [DN157203]
A_13_P299047	14.88	0.00837605	yes	no	ta|TA32852_4513|ta|BF263246|ta|BI957605|tc|TC239222	Rep: NADH dehydrogenase [ubiquinone] iron-sulfur protein 8, mitochondrial precursor - Solanum tuberosum (Potato), partial (78%) [TC239222]
A_13_P010696	14	0.00840373	yes	yes	gb|AK249834|ta|TA45303_4513|ta|CB873980|tc|TC256677	Hordeum vulgare subsp. vulgare cDNA clone: FLbaf58h16, mRNA sequence [AK249834]
A_13_P163645	13.35	0.00840421	yes	yes	ta|TA44014_4513|tc|TC269974	Rep: Chromosome chr18 scaffold_1, whole genome shotgun sequence - Vitis vinifera (Grape), partial (57%) [TC269974]
A_13_P189774	11.74	0.00842216	yes	no	ta|TA53131_4513|tc|TC260089	Rep: Chromosome chr8 scaffold_23, whole genome shotgun sequence - Vitis vinifera (Grape), partial (85%) [TC260089]
A_13_P095695	14.72	0.00845144	yes	no	gb|BG368951|ta|TA33095_4513|ta|CB863051|ta|CB867397	HVSMEi0021H24f Hordeum vulgare 20 DAP spike EST library HVcDNA0010 (20 DAP) Hordeum vulgare subsp. vulgare cDNA clone HVSMEi0021H24f, mRNA sequence [BG368951]
A_13_P122570	13.36	0.00845828	yes	no	ta|TA31456_4513|ta|CA010377|tc|TC244155	Rep: ATP synthase subunit beta - Triticum aestivum (Wheat), partial (73%) [TC244155]
A_13_P220584	12.49	0.00846114	yes	yes	gb|AK249562|ta|TA36246_4513|ta|TA36245_4513|ta|AJ476861	Hordeum vulgare subsp. vulgare cDNA clone: FLbaf46h03, mRNA sequence [AK249562]
A_13_P410690	14.88	0.00847073	yes	no	gb|BE196301|ta|TA32164_4513|ta|TA32163_4513|ta|BJ546908	HVSMEh0091O21f Hordeum vulgare 5-45 DAP spike EST library HVcDNA0009 (5 to 45 DAP) Hordeum vulgare subsp. vulgare cDNA clone HVSMEh0091O21f, mRNA sequence [BE196301]
A_13_P517259	12.48	0.00848043	yes	yes	ta|CX629234
A_13_P482260	12.88	0.00848312	yes	no	gb|AK252460|ta|TA37437_4513|ta|CB866894|tc|TC239369	Hordeum vulgare subsp. vulgare cDNA clone: FLbaf155l06, mRNA sequence [AK252460]
A_13_P163755	14.82	0.00848755	yes	no	ta|TA44062_4513|tc|TC243794	Rep: Os08g0390100 protein - Oryza sativa subsp. japonica (Rice), partial (12%) [TC243794]
A_13_P014341	12.67	0.00854734	yes	no	gb|AV913839|ta|TA51626_4513|tc|TC249710	AV913839 K. Sato unpublished cDNA library, cv. Haruna Nijo germination shoots Hordeum vulgare subsp. vulgare cDNA clone bags23h17 5', mRNA sequence [AV913839]
A_13_P493400	14.19	0.00854925	yes	yes	ta|TA36314_4513|ta|CD240742|tc|TC278667|tc|TC258213	Rep: Os08g0537800 protein - Oryza sativa subsp. japonica (Rice), complete [TC278667]
A_13_P348862	13.55	0.00859462	yes	yes	ta|TA34441_4513|ta|BG415041|ta|CV055448|ta|CV055677
A_13_P127435	14.16	0.00861863	yes	no	ta|TA32598_4513|ta|BE519811|tc|TC274658	Rep: Cytochrome c oxidase polypeptide Vc - Hordeum vulgare (Barley), complete [TC274658]
A_13_P144845	13.84	0.00863017	yes	no	gb|AY323206|ta|TA37662_4513|ta|TA37663_4513|ta|BG344895	Hordeum vulgare SUSIBA2 (WRKY46) mRNA, complete cds [AY323206]
A_13_P250772	13.16	0.00863631	yes	no	gb|AK251428|ta|TA36300_4513|ta|AV945002|ta|BJ552971	Hordeum vulgare subsp. vulgare cDNA clone: FLbaf116p22, mRNA sequence [AK251428]
A_13_P029766	14.07	0.00864436	yes	yes	gb|AK249508|ta|TA36369_4513|tc|TC254295	Hordeum vulgare subsp. vulgare cDNA clone: FLbaf39b12, mRNA sequence [AK249508]
A_13_P536574	11.63	0.00864566	yes	yes	ta|TA48918_4513|ta|DN180218|tc|TC251565	Rep: Os11g0310800 protein - Oryza sativa subsp. japonica (Rice), partial (44%) [TC251565]
A_13_P151330	12.82	0.00864988	yes	no	ta|TA39813_4513|ta|TA39814_4513|tc|TC259247|tc|TC269530	Rep: Ribosomal protein L30p family-like - Oryza sativa subsp. japonica (Rice), partial (89%) [TC259247]
A_13_P449228	13.85	0.00868088	yes	yes	gb|DN156955|ta|TA33630_4513|ta|BU993916|tc|TC262201	GCN003F09u GCN Hordeum vulgare cDNA clone GCN003F09 3-PRIME, mRNA sequence [DN156955]
A_13_P157830	14.1	0.00868808	yes	yes	ta|TA41991_4513|ta|BQ466886|tc|TC257438	Rep: Expressed protein - Oryza sativa subsp. japonica (Rice), partial (72%) [TC257438]
A_13_P037771	13.67	0.00871496	yes	no	gb|AK252117|ta|TA36909_4513|tc|TC278640	Hordeum vulgare subsp. vulgare cDNA clone: FLbaf148o06, mRNA sequence [AK252117]
A_13_P174130	12.58	0.00871675	yes	no	ta|TA47690_4513|tc|TC257950|tc|TC274413	Rep: Expressed protein - Oryza sativa subsp. japonica (Rice), partial (8%) [TC257950]
A_13_P159665	14.3	0.00876204	yes	yes	gb|AK248479|ta|TA42642_4513|tc|TC250088	Hordeum vulgare subsp. vulgare cDNA clone: FLbaf5h19, mRNA sequence [AK248479]
A_13_P098275	11.64	0.00877186	yes	yes	gb|AK251910|tc|TC262575	Hordeum vulgare subsp. vulgare cDNA clone: FLbaf133n11, mRNA sequence [AK251910]
A_13_P166710	12.37	0.00878498	yes	yes	ta|TA45074_4513|tc|TC265504|tc|TC267272	Rep: Harpin-induced protein 1 containing protein, expressed - Oryza sativa subsp. japonica (Rice), partial (76%) [TC265504]
A_13_P045796	12.48	0.00880528	yes	no	gb|AK252752|ta|TA47427_4513|tc|TC239801	Hordeum vulgare subsp. vulgare cDNA clone: FLbaf166i20, mRNA sequence [AK252752]
A_13_P146215	14.59	0.00887359	yes	yes	ta|TA38105_4513|ta|AW982735|ta|BI776600|ta|AL504657
A_13_P422055	13.56	0.00888506	yes	yes	ta|TA37834_4513|ta|BM816905|tc|TC238905	Rep: Probable U6 snRNA-associated Sm-like protein LSm4 - Oryza sativa subsp. japonica (Rice), partial (97%) [TC238905]
A_13_P024676	13.38	0.00891614	yes	yes	gb|AK251178|ta|TA38252_4513|tc|TC242594	Hordeum vulgare subsp. vulgare cDNA clone: FLbaf111h23, mRNA sequence [AK251178]
A_13_P013751	12.41	0.00894101	yes	no	gb|BQ764749|ta|TA38042_4513|ta|TA38040_4513|ta|BJ484588	EBca01_SQ004_E19_R carpel, pre-anthesis, no treatment, cv Optic, EBca01 Hordeum vulgare subsp. vulgare cDNA clone EBca01_SQ004_E19 5', mRNA sequence [BQ764749]
A_13_P158430	12.19	0.00894386	yes	no	gb|DN157772|ta|TA42190_4513|tc|TC273846|tc|TC248795	GCN001F02u GCN Hordeum vulgare cDNA clone GCN001F02 3-PRIME, mRNA sequence [DN157772]
A_13_P133715	13.99	0.00899544	yes	no	gb|AK249822|ta|TA34255_4513|ta|TA34257_4513|ta|TA34259_4513	Hordeum vulgare subsp. vulgare cDNA clone: FLbaf52g17, mRNA sequence [AK249822]
A_13_P537319	14.64	0.00902047	yes	no	gb|AK250250|ta|TA34666_4513|ta|DN181275|ta|CA021008	Hordeum vulgare subsp. vulgare cDNA clone: FLbaf68b13, mRNA sequence [AK250250]
A_13_P443663	11.97	0.00902145	yes	no	ta|BU979557|tc|TC240823	Rep: BTF3b-like transcription factor - Musa acuminata (Banana), partial (82%) [TC240823]
A_13_P169760	13.13	0.00902207	yes	no	gb|AK251201|ta|TA46152_4513|tc|TC247650	Hordeum vulgare subsp. vulgare cDNA clone: FLbaf108p03, mRNA sequence [AK251201]
A_13_P149255	13.18	0.00903955	yes	no	gb|AK252653|ta|TA39097_4513|ta|BF262293|tc|TC257139	Hordeum vulgare subsp. vulgare cDNA clone: FLbaf168n20, mRNA sequence [AK252653]
A_13_P147465	13.65	0.00903962	yes	yes	ta|TA38510_4513|ta|CB862185|tc|TC254518	Rep: GCIP-interacting family protein-like - Oryza sativa subsp. japonica (Rice), partial (90%) [TC254518]
A_13_P410061	13.89	0.0090412	yes	yes	ta|TA37953_4513|ta|BJ486593|tc|TC251271	Rep: Os12g0112200 protein - Oryza sativa subsp. japonica (Rice), partial (38%) [TC251271]
A_13_P464343	13.58	0.00905346	yes	no	ta|CA000585|ta|AL503025|tc|TC239961	Rep: RNA recognition motif family protein, expressed - Oryza sativa subsp. japonica (Rice), complete [TC239961]
A_13_P473048	14.86	0.00906156	yes	no	gb|AK250574|gb|BM817001|ta|TA32792_4513|ta|TA32791_4513	Hordeum vulgare subsp. vulgare cDNA clone: FLbaf86n16, mRNA sequence [AK250574]
A_13_P478780	13.61	0.00906544	yes	yes	ta|TA37834_4513|ta|CB860838|ta|BM816905|tc|TC238905	Rep: Probable U6 snRNA-associated Sm-like protein LSm4 - Oryza sativa subsp. japonica (Rice), partial (97%) [TC238905]
A_13_P009916	13.26	0.00908395	yes	yes	gb|AK251616|ta|TA41257_4513|tc|TC268465	Hordeum vulgare subsp. vulgare cDNA clone: FLbaf123p08, mRNA sequence [AK251616]
A_13_P156020	12.44	0.00908445	yes	no	ta|TA41414_4513|tc|TC246444|tc|TC255823	Rep: Os05g0486200 protein - Oryza sativa subsp. japonica (Rice), partial (98%) [TC246444]
A_13_P545346	14.39	0.00909347	yes	no	ta|TA35637_4513|ta|DN189870|tc|TC243015|tc|TC259571	Rep: Tryptophan synthase alpha chain - Arabidopsis thaliana (Mouse-ear cress), partial (45%) [TC243015]
A_13_P004391	13.86	0.0091334	yes	no	gb|BG343386|ta|TA33463_4513|ta|BJ464765|ta|BJ466309	HVSMEg0005J20f Hordeum vulgare pre-anthesis spike EST library HVcDNA0008 (white to yellow anther) Hordeum vulgare subsp. vulgare cDNA clone HVSMEg0005J20f, mRNA sequence [BG343386]
A_13_P411895	11.17	0.00913996	yes	no	ta|TA38713_4513|ta|BLYAL|tc|TC243629	Rep: Chromosome chr14 scaffold_27, whole genome shotgun sequence - Vitis vinifera (Grape), partial (48%) [TC243629]
A_13_P104040	10.88	0.00914141	yes	no	tc|TC250851	Rep: Chromosome chr6 scaffold_25, whole genome shotgun sequence - Vitis vinifera (Grape), partial (7%) [TC250851]
A_13_P413905	13.2	0.00914465	yes	yes	ta|TA43956_4513|ta|BM100747|tc|TC252847|tc|TC245867	Rep: Os01g0164700 protein - Oryza sativa subsp. japonica (Rice), partial (71%) [TC252847]
A_13_P265857	10.86	0.00914477	yes	no	ta|BE230915
A_13_P107260	12.96	0.00916389	yes	no	gb|EX578230|tc|TC245365	HDP38P04w HDP Hordeum vulgare subsp. vulgare cDNA clone HDP38P04, mRNA sequence [EX578230]
A_13_P231384	12.4	0.00916581	yes	no	ta|TA44727_4513|ta|AL508139|tc|TC273736	Rep: Os03g0669600 protein - Oryza sativa subsp. japonica (Rice), complete [TC273736]
A_13_P150325	13.22	0.00920916	yes	no	ta|TA39461_4513|tc|TC248064	Rep: Adagio-like protein 1 - Oryza sativa subsp. japonica (Rice), partial (18%) [TC248064]
A_13_P151190	12.83	0.00923166	yes	no	ta|TA39764_4513|tc|TC243479	Rep: Chromosome chr3 scaffold_8, whole genome shotgun sequence - Vitis vinifera (Grape), partial (79%) [TC243479]
A_13_P048466	13.13	0.00924561	yes	no	gb|BJ451402|tc|TC252198	BJ451402 K. Sato unpublished cDNA library, cv. Akashinriki vegetative stage leaves Hordeum vulgare subsp. vulgare cDNA clone baak33n16 5', mRNA sequence [BJ451402]
A_13_P235899	14.7	0.00926837	yes	no	ta|TA30376_4513|ta|AL511763|ta|AL511742|ta|AL502550
A_13_P141175	12.27	0.00927761	yes	no	ta|TA36520_4513|tc|TC241365	Rep: Chromosome chr8 scaffold_34, whole genome shotgun sequence - Vitis vinifera (Grape), partial (87%) [TC241365]
A_13_P105685	12.18	0.00928099	yes	no	gb|EX588868|tc|TC242878	HDP21C05w HDP Hordeum vulgare subsp. vulgare cDNA clone HDP21C05, mRNA sequence [EX588868]
A_13_P104925	12.55	0.00933195	yes	no	gb|EX585228|tc|TC244232	HDP36G18w HDP Hordeum vulgare subsp. vulgare cDNA clone HDP36G18, mRNA sequence [EX585228]
A_13_P228639	14.24	0.00935801	yes	no	gb|AK249114|ta|TA31957_4513|ta|AL504932|ta|AV942817	Hordeum vulgare subsp. vulgare cDNA clone: FLbaf16o14, mRNA sequence [AK249114]
A_13_P221109	12.96	0.00936956	yes	yes	gb|AK248800|ta|TA36328_4513|ta|AJ477789|tc|TC270976	Hordeum vulgare subsp. vulgare cDNA clone: FLbaf5k23, mRNA sequence [AK248800]
A_13_P152235	13.06	0.00939528	yes	no	ta|TA40134_4513|tc|TC244542	Rep: Chromosome chr17 scaffold_12, whole genome shotgun sequence - Vitis vinifera (Grape), partial (87%) [TC244542]
A_13_P037626	13.52	0.00939576	yes	yes	gb|AK251061|ta|TA39192_4513|ta|BE421253|ta|CX631263	Hordeum vulgare subsp. vulgare cDNA clone: FLbaf99i16, mRNA sequence [AK251061]
A_13_P048051	11.31	0.00940553	yes	yes	gb|CX626830	GAN008J12u GAN Hordeum vulgare cDNA clone GAN008J12 3-PRIME, mRNA sequence [CX626830]
A_13_P097745	12.45	0.0094286	yes	no	gb|AK252176|ta|TA41422_4513|tc|TC258592|tc|TC242014	Hordeum vulgare subsp. vulgare cDNA clone: FLbaf141p23, mRNA sequence [AK252176]
A_13_P157930	13.39	0.00944562	yes	no	ta|TA42025_4513|tc|TC267603|tc|TC269313	Rep: Beta-fructofuranosidase/sucrose 6 phoshate hydrolase - Streptococcus gordonii str. Challis substr. CH1, partial (4%) [TC267603]
A_13_P556624	14.95	0.00946101	yes	no	gb|AK249839|ta|TA34275_4513|ta|TA34276_4513|ta|AL501266	Hordeum vulgare subsp. vulgare cDNA clone: FLbaf58j08, mRNA sequence [AK249839]
A_13_P347487	13.65	0.00949019	yes	no	ta|TA31275_4513|ta|BG414354|tc|TC246916	Rep: Chromosome chr16 scaffold_10, whole genome shotgun sequence - Vitis vinifera (Grape), partial (28%) [TC246916]
A_13_P159890	11.43	0.00950122	yes	yes	ta|TA42716_4513|ta|BJ448608|tc|TC255389	Rep: Chromosome chr8 scaffold_29, whole genome shotgun sequence - Vitis vinifera (Grape), partial (32%) [TC255389]
A_13_P123540	14.89	0.00950837	yes	no	gb|BG345143|ta|TA31675_4513|ta|TA31680_4513|ta|BQ469149	HVSMEg0018O02f Hordeum vulgare pre-anthesis spike EST library HVcDNA0008 (white to yellow anther) Hordeum vulgare subsp. vulgare cDNA clone HVSMEg0018O02f, mRNA sequence [BG345143]
A_13_P238855	12.21	0.0095323	yes	no	ta|AV834412
A_13_P552429	10.98	0.00953368	yes	yes	tc|TC247507	Rep: Chromosome undetermined scaffold_77, whole genome shotgun sequence - Vitis vinifera (Grape), partial (4%) [TC247507]
A_13_P148990	13.79	0.00955521	yes	no	ta|TA39008_4513|tc|TC242409|tc|TC250581	Rep: Os02g0177900 protein - Oryza sativa subsp. japonica (Rice), partial (93%) [TC242409]
A_13_P018231	12.4	0.00957315	yes	no	gb|AK248360|ta|TA37191_4513|ta|CK565819|tc|TC257825	Hordeum vulgare subsp. vulgare cDNA clone: FLbaf83d11, mRNA sequence [AK248360]
A_13_P031726	14.71	0.00958045	yes	no	gb|AK248253|ta|TA37456_4513|tc|TC249886	Hordeum vulgare subsp. vulgare cDNA clone: FLbaf9f12, mRNA sequence [AK248253]
A_13_P075641	15	0.00958373	yes	yes	gb|AY167560|ta|TA38261_4513|tc|TC265259	Hordeum vulgare subsp. vulgare GAMYB-binding protein (gbp3) mRNA, partial cds [AY167560]
A_13_P011226	14.95	0.00959617	yes	no	gb|AK251221|ta|TA33063_4513|tc|TC276670	Hordeum vulgare subsp. vulgare cDNA clone: FLbaf115a07, mRNA sequence [AK251221]
A_13_P192964	12.04	0.0096021	yes	yes	ta|TA53917_4513|tc|TC263527	Rep: Oxysterol-binding protein, expressed - Oryza sativa subsp. japonica (Rice), partial (14%) [TC263527]
A_13_P131940	14.48	0.00960771	yes	no	ta|TA33770_4513|tc|TC270723	Rep: Os04g0418000 protein - Oryza sativa subsp. japonica (Rice), partial (78%) [TC270723]
A_13_P197949	12.16	0.00961243	yes	no	gb|BF259177|ta|TA55198_4513|tc|TC281154	HVSMEf0017P20f Hordeum vulgare seedling root EST library HVcDNA0007 (Etiolated and unstressed) Hordeum vulgare subsp. vulgare cDNA clone HVSMEf0017P20f, mRNA sequence [BF259177]
A_13_P201714	12.14	0.00962309	yes	no	ta|TA56141_4513|tc|TC280715	Rep: Os04g0634400 protein - Oryza sativa subsp. japonica (Rice), partial (16%) [TC280715]
A_13_P059816	12.96	0.00963476	yes	no	gb|AK249958|ta|TA52226_4513|tc|TC249758	Hordeum vulgare subsp. vulgare cDNA clone: FLbaf56h12, mRNA sequence [AK249958]
A_13_P118810	11.68	0.00964307	yes	no	ta|TA30389_4513|ta|CB873854|tc|TC249746	Rep: Actin-3 - Oryza sativa subsp. indica (Rice), partial (68%) [TC249746]
A_13_P141120	13.74	0.00964614	yes	no	ta|TA36499_4513|ta|TA36497_4513|ta|BG300132|tc|TC259527	Rep: Chromosome undetermined scaffold_62, whole genome shotgun sequence - Vitis vinifera (Grape), partial (90%) [TC259527]
A_13_P037066	13.02	0.00965966	yes	no	gb|AK248567|ta|TA41573_4513|ta|BG366802|tc|TC267588	Hordeum vulgare subsp. vulgare cDNA clone: FLbaf89k17, mRNA sequence [AK248567]
A_13_P146675	14.75	0.00967682	yes	no	ta|TA38275_4513|ta|TA38276_4513|ta|BJ456677|tc|TC247376	Rep: Haemolysin-III related family protein, expressed - Oryza sativa subsp. japonica (Rice), partial (46%) [TC247376]
A_13_P156170	13.64	0.00969688	yes	yes	ta|TA41461_4513
A_13_P476773	12.75	0.00971151	yes	no	ta|TA42928_4513|ta|CA592148|tc|TC245661	Rep: Chromosome chr17 scaffold_12, whole genome shotgun sequence - Vitis vinifera (Grape), partial (23%) [TC245661]
A_13_P254612	11.86	0.00971518	yes	no	gb|BM817068|ta|TA35376_4513|ta|TA35377_4513|ta|BE060401	HC112F12_T3.ab1 HC Hordeum vulgare subsp. vulgare cDNA clone HC112F12_T3.ab1 similar to Protein-L-isoaspartate(D-aspartate) O-methyltransferase,Hexaprenyldihydroxybenzoate methyltransferase,[Myelin basic protein]-arginine N-methyltransferase,Glycopro ... [BM817068]
A_13_P109575	10.27	0.00973574	yes	no	tc|TC254198	Rep: Os08g0249600 protein - Oryza sativa subsp. japonica (Rice), partial (25%) [TC254198]
A_13_P161940	11.55	0.0097385	yes	no	gb|BU994698|ta|TA43441_4513|ta|TA43440_4513|tc|TC252344	HM07O10r HM Hordeum vulgare subsp. vulgare cDNA clone HM07O10 5-PRIME, mRNA sequence [BU994698]
A_13_P141475	12.11	0.00975965	yes	yes	ta|TA36620_4513|tc|TC240229	Rep: COG1208, GCD1, Nucleoside-diphosphate-sugar pyrophosphorylase involved in lipopolysaccharide biosynthesis/translation initiation factor 2B, gamma/epsilon subunits (EIF-2Bgamma/eIF-2Bepsilon) [Cell envelope biogenesis, outer membrane / Translation, ribosomal structure and biogenesis] - Oryza sativa subsp. japonica (Rice), partial (91%) [TC240229]
A_13_P013076	11.65	0.00976203	yes	yes	gb|AK251631|ta|TA38364_4513|tc|TC239130	Hordeum vulgare subsp. vulgare cDNA clone: FLbaf129b04, mRNA sequence [AK251631]
A_13_P132320	14.35	0.00976487	yes	yes	ta|TA33880_4513
A_13_P157340	14.4	0.00976658	yes	no	ta|TA41829_4513|tc|TC246356	Rep: At4g19950 - Arabidopsis thaliana (Mouse-ear cress), partial (72%) [TC246356]
A_13_P173640	12.05	0.00977149	yes	yes	ta|TA47540_4513|tc|TC268150	Rep: Beta 1,3-glycosyltransferase-like protein I - Oryza sativa (Rice), partial (98%) [TC268150]
A_13_P181879	12.46	0.00977528	yes	no	ta|TA50484_4513|ta|AL510436|tc|TC268505	Rep: Chromosome undetermined scaffold_87, whole genome shotgun sequence - Vitis vinifera (Grape), partial (20%) [TC268505]
A_13_P142675	14	0.0097772	yes	yes	ta|TA36995_4513|ta|CD053548|tc|TC254955|tc|TC246741	Rep: Chromosome chr10 scaffold_81, whole genome shotgun sequence - Vitis vinifera (Grape), partial (98%) [TC254955]
A_13_P005371	14.95	0.00980552	yes	no	gb|AK252300|ta|TA34386_4513|ta|AL502370|tc|TC251386	Hordeum vulgare subsp. vulgare cDNA clone: FLbaf147p20, mRNA sequence [AK252300]
A_13_P243617	14.8	0.00981353	yes	no	gb|AK251318|ta|TA31860_4513|ta|AV913733|ta|BF624010	Hordeum vulgare subsp. vulgare cDNA clone: FLbaf110g08, mRNA sequence [AK251318]
A_13_P019646	13.7	0.00982308	yes	no	gb|AK249634|ta|TA37772_4513|tc|TC258159|tc|TC246015	Hordeum vulgare subsp. vulgare cDNA clone: FLbaf38a17, mRNA sequence [AK249634]
A_13_P053391	11.98	0.00982785	yes	yes	gb|AK250393|ta|TA47419_4513|tc|TC250046	Hordeum vulgare subsp. vulgare cDNA clone: FLbaf82h16, mRNA sequence [AK250393]
A_13_P417510	14.57	0.00986614	yes	no	gb|DN159644|ta|TA46130_4513|ta|BM376714|tc|TC266416	GPN004A16u GPN Hordeum vulgare cDNA clone GPN004A16 3-PRIME, mRNA sequence [DN159644]
A_13_P203524	13.26	0.00987773	yes	yes	ta|TA56602_4513|tc|TC254083
A_13_P578434	14.97	0.00988079	yes	no	gb|AK250574|gb|BM817001|ta|TA32792_4513|ta|TA32791_4513	Hordeum vulgare subsp. vulgare cDNA clone: FLbaf86n16, mRNA sequence [AK250574]
A_13_P211124	13.68	0.00990145	yes	no	ta|TA34317_4513|ta|AJ432712|tc|TC242486	Rep: Chromosome chr2 scaffold_132, whole genome shotgun sequence - Vitis vinifera (Grape), partial (16%) [TC242486]
A_13_P517409	12.87	0.00992232	yes	no	gb|BG310154|ta|TA39738_4513|ta|CX629474|ta|CB870559	HVSMEc0016P22f Hordeum vulgare seedling shoot EST library HVcDNA0003 (Etiolated and unstressed) Hordeum vulgare subsp. vulgare cDNA clone HVSMEc0016P22f, mRNA sequence [BG310154]
A_13_P041811	12.26	0.00993029	yes	no	gb|EX576580|ta|TA42331_4513|tc|TC243632	HDP10B04w HDP Hordeum vulgare subsp. vulgare cDNA clone HDP10B04, mRNA sequence [EX576580]
A_13_P118735	12.68	0.00994835	yes	no	ta|TA30367_4513|tc|TC256666	Rep: Chromosome undetermined scaffold_686, whole genome shotgun sequence - Vitis vinifera (Grape), partial (34%) [TC256666]
A_13_P052391	12.74	0.0099516	yes	yes	gb|AK250235|ta|TA45548_4513|tc|TC271546	Hordeum vulgare subsp. vulgare cDNA clone: FLbaf65b24, mRNA sequence [AK250235]
A_13_P356967	12.19	0.00996407	yes	yes	ta|TA36620_4513|ta|BI777049|tc|TC240229	Rep: COG1208, GCD1, Nucleoside-diphosphate-sugar pyrophosphorylase involved in lipopolysaccharide biosynthesis/translation initiation factor 2B, gamma/epsilon subunits (EIF-2Bgamma/eIF-2Bepsilon) [Cell envelope biogenesis, outer membrane / Translation, ribosomal structure and biogenesis] - Oryza sativa subsp. japonica (Rice), partial (91%) [TC240229]
A_13_P077231	13.81	0.00999109	yes	yes	gb|AY167563|ta|TA39003_4513|tc|TC239336	Hordeum vulgare subsp. vulgare GAMYB-binding protein (gbp5) mRNA, partial cds [AY167563]

## Sheet: genes with Arabidopsis match
Microarray	Barley target									Arabidopsis homologue
Probe ID	NCBI Accession of best barley target	% identity	length of alignment	mismatches	gaps	Probe localization within target: START	Probe localization within target: END	E-value	BLAST Score	Best Arabidopsis match	% identity	length of alignment	E-value	BLAST Score
A_13_P001336	AK356518.1	100	60	0	0	1039	1098	5e-25	111	AT5G58740	79.11	158	6e-72	207
A_13_P004391	AK372021.1	100	60	0	0	1312	1371	5e-25	111	AT1G09430	88.57	420	0	570
A_13_P004411	BG416019.2	100	60	0	0	73	14	2e-24	111	AT2G36320	49.38	162	1e-33	111
A_13_P004746	BG345102.1	100	60	0	0	240	181	2e-24	111	AT5G12240	58.7	46	4e-08	47.8
A_13_P004916	AK354556.1	100	60	0	0	1439	1498	5e-25	111	AT5G61530	59.06	381	3e-106	296
A_13_P005371	AK363796.1	100	60	0	0	1419	1478	5e-25	111	AT5G59160	84	300	1e-151	406
A_13_P006696	AK249691.1	100	60	0	0	1193	1252	5e-25	111	AT1G68090	52.72	313	2e-80	231
A_13_P007826	AK249564.1	100	60	0	0	1756	1815	5e-25	111	AT1G49950	46.15	247	6e-44	145
A_13_P009916	AK361980.1	100	60	0	0	1438	1497	5e-25	111	AT5G62960	48.62	325	5e-89	255
A_13_P010696	AK249834.1	100	60	0	0	1517	1576	5e-25	111	AT2G17970	74.63	201	7e-88	255
A_13_P011226	AK251221.1	100	60	0	0	921	980	5e-25	111	AT3G47810	88.65	185	8e-96	264
A_13_P013076	AK251631.1	100	60	0	0	1796	1855	5e-25	111	AT3G12680	44.47	452	2e-94	273
A_13_P013751	AK369241.1	100	60	0	0	1937	1996	5e-25	111	AT4G14305	60.29	68	2e-17	76.6
A_13_P014341	AK370702.1	100	60	0	0	1912	1971	5e-25	111	AT5G14540	37.79	569	5e-57	182
A_13_P018231	AK248360.1	100	60	0	0	3231	3290	5e-25	111	AT3G12280	50.41	974	0	625
A_13_P019646	AK249634.1	100	60	0	0	731	790	5e-25	111	AT1G17370	60.61	231	3e-63	188
A_13_P021066	AK252195.1	100	60	0	0	650	709	5e-25	111	AT4G21110	84.83	145	2e-77	218
A_13_P023841	AK368885.1	100	60	0	0	450	509	5e-25	111	AT5G57000	45.45	132	1e-12	60
A_13_P024676	AK251178.1	100	60	0	0	816	875	5e-25	111	AT2G23940	65.91	176	8e-48	147
A_13_P024816	AK362097.1	100	60	0	0	1097	1156	5e-25	111	AT5G01340	81.48	297	2e-142	380
A_13_P028226	AK251308.1	100	60	0	0	878	937	5e-25	111	AT1G26690	61.54	195	2e-61	181
A_13_P029766	AK359659.1	100	60	0	0	1445	1504	5e-25	111	AT4G25690	48.28	174	7e-14	65.2
A_13_P031726	AK354321.1	100	60	0	0	560	619	5e-25	111	AT3G12260	68.22	129	9e-46	140
A_13_P037066	AK248567.1	100	60	0	0	1698	1757	5e-25	111	AT3G24740	47.95	342	2e-73	219
A_13_P037626	AK364834.1	100	60	0	0	1924	1983	5e-25	111	AT5G15270	54.93	497	2e-127	355
A_13_P037771	AK252117.1	100	60	0	0	735	794	5e-25	111	AT2G28060	61.47	109	4e-29	100
A_13_P045796	AK365847.1	100	60	0	0	1518	1577	5e-25	111	AT5G10330	77.93	358	2e-160	429
A_13_P047056	AK359553.1	100	60	0	0	1362	1421	5e-25	111	AT1G55340	39.42	208	1e-23	91.6
A_13_P048051	CX626830.1	100	60	0	0	513	572	2e-24	111	AT1G67410	67.74	31	5e-07	44.1
A_13_P052391	AK250235.1	100	60	0	0	682	741	5e-25	111	AT4G03180	51.68	149	5e-20	78.6
A_13_P053391	AK250393.1	100	60	0	0	2045	2104	5e-25	111	AT4G36860	64.49	459	1e-156	426
A_13_P058986	AK365558.1	100	60	0	0	1877	1936	5e-25	111	AT3G56590	41.3	247	1e-37	133
A_13_P059816	AK353925.1	100	60	0	0	1631	1690	5e-25	111	AT1G68100	59.39	394	7e-90	260
A_13_P069381	AK354593.1	100	60	0	0	975	1034	5e-25	111	AT5G09680	51.58	221	2e-49	153
A_13_P069956	AK248363.1	100	60	0	0	2832	2891	5e-25	111	AT1G29370	32.5	883	3e-69	223
A_13_P071486	BF253773.2	100	60	0	0	451	510	2e-24	111	AT4G18930	50.94	106	4e-20	79.2
A_13_P072086	AK249847.1	100	60	0	0	1263	1322	5e-25	111	AT3G19080	54.9	204	3e-48	156
A_13_P073561	AK252899.1	100	60	0	0	756	815	5e-25	111	AT3G60150	63.16	171	6e-56	166
A_13_P075641	AY167560.1	100	60	0	0	1380	1439	5e-25	111	AT5G56190	64.12	379	5e-144	388
A_13_P077231	AY167563.1	100	60	0	0	1814	1873	5e-25	111	AT1G77180	68.95	525	5e-152	414
A_13_P085376	AK249785.1	100	60	0	0	772	831	5e-25	111	AT2G33220	83.92	143	4e-69	198
A_13_P094805	AK252480.1	100	60	0	0	1921	1980	5e-25	111	AT2G35530	42.62	359	3e-53	171
A_13_P095695	BG368951.2	100	60	0	0	424	365	2e-24	111	AT3G11400	62.35	247	4e-68	198
A_13_P095820	AK252389.1	100	60	0	0	988	1047	5e-25	111	AT2G28110	67.78	180	2e-65	196
A_13_P097745	AK366002.1	100	60	0	0	1717	1776	5e-25	111	AT3G51460	63.84	589	0	586
A_13_P098275	AK374788.1	100	60	0	0	3017	3076	5e-25	111	AT1G78280	55	940	0	799
A_13_P104040	AK354810.1	100	60	0	0	1831	1890	5e-25	111	AT2G28100	62.25	445	8e-171	458
A_13_P104925	EX589774.1	100	60	0	0	94	35	2e-24	111	AT2G02970	50.52	192	1e-43	141
A_13_P105685	AK357555.1	100	60	0	0	2340	2399	5e-25	111	AT5G20350	79.4	267	5e-121	343
A_13_P107260	EX578230.1	100	60	0	0	355	414	2e-24	111	AT2G46560	61.04	77	2e-20	86.7
A_13_P108165	EX574235.1	100	60	0	0	168	109	2e-24	111	AT1G55325	57.43	101	1e-23	94.2
A_13_P109575	EX600593.1	100	60	0	0	471	530	2e-24	111	AT5G66520	48.53	136	5e-41	98.9
A_13_P118735	AK362332.1	100	41	0	0	2047	2087	2e-14	76.8	AT2G22360	72.32	401	1e-147	402
A_13_P118810	CB866780.1	100	60	0	0	609	668	2e-24	111	AT5G09810	90.91	22	1e-06	35.7
A_13_P122570	AV921188.1	98.36	61	0	1	64	4	9e-23	106	AT5G08690	91.67	84	4e-36	122
A_13_P123540	AK359426.1	100	60	0	0	656	715	5e-25	111	AT2G02760	94.08	152	2e-83	234
A_13_P125415	CB863084.1	100	60	0	0	102	43	2e-24	111	AT1G19580	62.79	43	4e-07	44.1
A_13_P127435	GH208982.1	100	60	0	0	83	24	2e-24	111	AT2G47380	78.85	52	1e-19	74.5
A_13_P129130	AK372081.1	100	60	0	0	749	808	5e-25	111	AT5G17190	73.28	131	6e-41	131
A_13_P131940	AK367550.1	100	60	0	0	1036	1095	5e-25	111	AT1G47420	51.32	152	1e-35	120
A_13_P132320	BF264921.2	98.36	61	0	1	65	5	9e-23	106	AT3G58730	82.01	139	2e-57	171
A_13_P133715	AK249822.1	100	60	0	0	521	580	5e-25	111	AT5G18550	54.29	35	7e-05	40.6
A_13_P139180	AK363294.1	100	60	0	0	1761	1820	5e-25	111	AT3G07810	52.12	495	9e-135	370
A_13_P141120	GH225969.1	98.33	60	1	0	69	10	9e-23	106	AT4G31720	72.6	73	8e-24	85.8
A_13_P141160	AK362891.1	100	60	0	0	554	613	5e-25	111	AT5G06480	55.04	129	2e-35	115
A_13_P141175	BJ465662.1	100	60	0	0	61	2	2e-24	111	AT3G12050	75	92	8e-37	121
A_13_P141475	AK364527.1	100	60	0	0	1321	1380	5e-25	111	AT2G39770	88.37	361	2e-180	474
A_13_P142675	FD527602.1	100	60	0	0	131	72	2e-24	111	AT4G18710	73.85	65	1e-23	89
A_13_P144675	FD523403.1	100	60	0	0	161	102	2e-24	111	AT2G02180	55.17	58	3e-07	45.5
A_13_P144845	AK369730.1	100	60	0	0	2219	2278	5e-25	111	AT4G26640	41.56	539	5e-92	271
A_13_P146215	AK354130.1	98.33	60	1	0	1445	1504	2e-23	106	AT3G22290	71.51	351	3e-142	383
A_13_P146330	AK356654.1	98.36	61	0	1	1535	1595	2e-23	106	AT5G37370	85.52	145	9e-73	206
A_13_P146675	AK364197.1	100	60	0	0	1382	1441	5e-25	111	AT4G37680	70.86	374	1e-153	412
A_13_P147465	AK375004.1	100	60	0	0	1352	1411	5e-25	111	AT2G16860	75.91	137	9e-73	173
A_13_P148990	FD521610.1	100	60	0	0	124	65	2e-24	111	AT4G30310	81.55	168	1e-69	205
A_13_P149150	AK373172.1	100	60	0	0	824	883	5e-25	111	AT3G15360	56.14	114	3e-35	117
A_13_P149255	AK363675.1	100	60	0	0	1865	1924	5e-25	111	AT4G14340	66.67	471	1e-171	461
A_13_P151190	CA011605.1	100	60	0	0	84	25	2e-24	111	AT2G15910	80.33	61	1e-23	89.3
A_13_P151330	AK372878.1	100	60	0	0	655	714	5e-25	111	AT5G55140	73	100	9e-35	114
A_13_P152235	AK356698.1	100	60	0	0	1118	1177	5e-25	111	AT1G74910	80.78	307	1e-135	366
A_13_P153910	FD523630.1	100	60	0	0	129	70	2e-24	111	AT1G69980	47.06	119	1e-18	74.2
A_13_P156020	AK361434.1	100	60	0	0	531	590	5e-25	111	AT1G77350	70.71	99	2e-26	93.4
A_13_P156170	AK353657.1	100	60	0	0	1496	1555	5e-25	111	AT3G59350	76.79	349	4e-152	408
A_13_P156585	AL503526.1	100	60	0	0	147	88	2e-24	111	AT3G27530	68.07	119	9e-28	104
A_13_P157340	AK375627.1	100	60	0	0	1186	1245	5e-25	111	AT4G19950	53.19	329	6e-56	171
A_13_P157830	AK368369.1	100	60	0	0	2910	2969	5e-25	111	AT5G41560	55.1	49	1e-05	44.1
A_13_P157930	AK373751.1	100	60	0	0	2147	2206	5e-25	111	AT5G05200	54.9	51	3e-05	45.5
A_13_P158430	AK373872.1	100	60	0	0	1547	1606	5e-25	111	AT2G47210	57.37	319	3e-97	246
A_13_P159610	AK354169.1	100	60	0	0	1953	2012	5e-25	111	AT3G54850	61.44	542	2e-177	477
A_13_P159665	AK355578.1	100	60	0	0	1387	1446	5e-25	111	AT3G61350	38.53	353	2e-67	202
A_13_P159890	AV942797.1	100	60	0	0	149	90	2e-24	111	AT2G40860	84.04	94	8e-35	119
A_13_P161940	AK357926.1	100	60	0	0	1962	2021	5e-25	111	AT3G54650	50.58	520	4e-100	290
A_13_P163755	AK369117.1	100	60	0	0	3258	3317	5e-25	111	AT2G25800	60.91	949	0	820
A_13_P166050	AK353756.1	100	60	0	0	834	893	5e-25	111	AT1G53280	54.84	93	3e-13	68.1
A_13_P166710	AK359737.1	98.33	60	0	1	682	740	9e-23	104	AT3G54200	37.18	78	1e-07	46.7
A_13_P169670	AK373369.1	100	60	0	0	2201	2260	5e-25	111	AT5G61150	45.6	568	2e-101	295
A_13_P169760	AK251201.1	100	60	0	0	1276	1335	5e-25	111	AT4G13030	42.04	314	1e-54	172
A_13_P169795	AK373750.1	100	60	0	0	1033	1092	5e-25	111	AT5G15880	50.68	296	3e-49	156
A_13_P174130	AK364088.1	100	60	0	0	4135	4194	5e-25	111	AT3G62010	69.59	1253	0	1311
A_13_P181879	AK366448.1	100	60	0	0	1417	1476	5e-25	111	AT3G56160	62.82	355	3e-107	300
A_13_P189774	AK367531.1	100	60	0	0	1117	1176	5e-25	111	AT3G52570	64.24	302	9e-116	316
A_13_P197949	AK364385.1	94.74	57	2	1	3413	3468	9e-18	87.9	AT1G43850	49.27	613	1e-116	345
A_13_P200679	EX584627.1	100	60	0	0	99	40	2e-24	111	AT2G25560	43.37	83	3e-14	65.8
A_13_P201714	DN187297.1	100	60	0	0	66	7	2e-24	111	AT4G23180	39.27	191	8e-28	102
A_13_P203524	AK365231.1	100	60	0	0	1304	1363	5e-25	111	AT3G01820	49.16	238	1e-47	151
A_13_P207239	EX596911.1	100	60	0	0	285	226	2e-24	111	AT5G41330	37.19	121	9e-11	55.1
A_13_P211124	AK364461.1	100	60	0	0	2942	3001	5e-25	111	AT4G23460	84.33	900	0	1029
A_13_P220544	AK356259.1	100	60	0	0	1809	1868	5e-25	111	AT3G15070	30.21	470	3e-32	119
A_13_P220584	AK355214.1	100	60	0	0	1222	1281	5e-25	111	AT2G17410	64.24	316	9e-103	294
A_13_P223939	AK356185.1	100	60	0	0	1922	1981	5e-25	111	AT3G52990	86.72	527	0	688
A_13_P225629	AL501936.1	100	60	0	0	218	159	2e-24	111	AT5G60540	48.15	81	1e-09	52.5
A_13_P228639	AK356185.1	100	60	0	0	1803	1862	5e-25	111	AT3G52990	86.72	527	0	688
A_13_P231384	AK365362.1	96.67	60	0	2	530	587	4e-21	99	AT1G76185	37.5	80	5e-05	38.9
A_13_P235319	AL511395.1	100	60	0	0	81	22	2e-24	111	AT5G08570	43.84	73	2e-05	41.8
A_13_P235474	AK364292.1	100	60	0	0	1134	1193	5e-25	111	AT5G40810	91.86	221	4e-117	320
A_13_P235899	AK361745.1	100	60	0	0	2154	2213	5e-25	111	AT3G28730	69.87	478	0	502
A_13_P238855	AV834412.1	100	60	0	0	485	426	2e-24	111	AT3G51610	72.97	74	5e-26	93.4
A_13_P243617	AK356293.1	100	60	0	0	658	717	5e-25	111	AT1G79920	58.06	186	5e-51	165
A_13_P250340	AK354232.1	100	60	0	0	1468	1527	5e-25	111	AT3G50000	91.29	333	3e-170	452
A_13_P254612	AK358062.1	100	60	0	0	205	264	5e-25	111	AT3G48330	74.57	173	2e-73	209
A_13_P265857	BE230915.1	100	60	0	0	199	140	2e-24	111	AT2G32070	59.49	79	2e-21	82.4
A_13_P299047	BF263246.1	100	60	0	0	203	144	2e-24	111	AT1G16700	71.51	179	5e-54	162
A_13_P347487	BG414354.2	100	60	0	0	61	2	2e-24	111	AT1G50200	50.65	77	0.0004	38.6
A_13_P348862	BG415041.2	98.33	60	1	0	62	3	9e-23	106	AT5G53560	66.67	120	3e-44	136
A_13_P356967	AK360344.1	100	60	0	0	1206	1265	5e-25	111	AT2G39770	88.37	361	2e-180	474
A_13_P369627	BI950870.1	100	60	0	0	60	1	2e-24	111	AT5G46030	83.33	60	4e-24	86.4
A_13_P384977	AK364170.1	100	60	0	0	4267	4326	5e-25	111	AT2G04560	64.89	188	7e-63	206
A_13_P402475	AK365883.1	100	60	0	0	2893	2952	5e-25	111	AT1G48050	58.8	466	3e-149	417
A_13_P410690	AK355896.1	100	60	0	0	374	433	5e-25	111	AT2G42680	78.87	142	2e-60	176
A_13_P411895	EX600622.1	100	60	0	0	636	695	2e-24	111	AT3G05420	70.87	103	7e-31	111
A_13_P413905	EX579214.1	100	60	0	0	163	104	2e-24	111	AT5G63220	58.62	58	3e-13	61.5
A_13_P417510	AK362217.1	100	60	0	0	1166	1225	5e-25	111	AT5G19150	71.25	313	3e-115	317
A_13_P417765	AK370277.1	100	60	0	0	1373	1432	5e-25	111	AT2G04940	64.23	246	4e-90	258
A_13_P422055	AK362101.1	100	60	0	0	846	905	5e-25	111	AT5G27720	94.62	93	8e-47	145
A_13_P424046	AK373735.1	100	60	0	0	1534	1593	5e-25	111	AT3G56720	36	325	4e-14	69
A_13_P430431	AK251320.1	100	60	0	0	497	556	5e-25	111	AT4G33640	71.59	88	4e-29	98.9
A_13_P433376	AK376927.1	100	60	0	0	1209	1268	5e-25	111	AT2G45490	68.28	268	3e-109	301
A_13_P443663	BU979557.1	100	60	0	0	243	302	2e-24	111	AT1G73230	65	40	4e-06	41.2
A_13_P448253	AK355521.1	100	60	0	0	1221	1280	5e-25	111	AT3G58600	80.81	198	1e-86	247
A_13_P449228	BU993916.1	100	60	0	0	103	44	2e-24	111	AT2G17790	58.7	46	1e-07	47.3
A_13_P464343	AK364819.1	100	60	0	0	839	898	5e-25	111	AT2G30260	63.79	232	1e-66	193
A_13_P473048	AK250574.1	100	60	0	0	821	880	5e-25	111	AT2G39900	75.27	182	2e-77	220
A_13_P475938	AK358017.1	100	60	0	0	748	807	5e-25	111	AT1G28760	40.67	150	2e-25	99.5
A_13_P476773	AK366693.1	100	60	0	0	1418	1477	5e-25	111	AT1G08700	46.94	294	1e-41	140
A_13_P478780	AK362101.1	100	59	0	0	842	900	2e-24	110	AT5G27720	94.62	93	8e-47	145
A_13_P482260	CB866894.1	100	60	0	0	129	70	2e-24	111	AT5G47760	62.79	43	3e-06	42.3
A_13_P483750	CB869537.1	100	60	0	0	640	699	2e-24	111	AT5G13560	59.26	27	0.002	35.4
A_13_P493400	CD240742.1	100	60	0	0	476	535	2e-24	111	AT1G28120	47.46	59	9e-08	45.8
A_13_P498009	DN187919.1	100	60	0	0	95	36	2e-24	111	AT5G23140	63.27	98	2e-28	99.5
A_13_P512319	AK363772.1	100	60	0	0	2443	2502	5e-25	111	AT5G57360	72.87	575	0	669
A_13_P517259	AK354207.1	100	57	0	0	1703	1759	2e-23	106	AT3G07220	61.01	318	9e-98	276
A_13_P517409	CX629474.1	100	60	0	0	106	47	2e-24	111	AT5G64180	72.34	47	2e-12	56.3
A_13_P529284	AK360697.1	98.33	60	1	0	1085	1144	2e-23	106	AT1G69120	68.36	177	1e-58	176
A_13_P536574	AK375706.1	100	60	0	0	2276	2335	5e-25	111	AT1G27900	71.41	696	0	713
A_13_P537319	AK250250.1	100	60	0	0	912	971	5e-25	111	AT1G02130	87.68	203	1e-100	276
A_13_P545346	FD518256.1	100	60	0	0	163	104	2e-24	111	AT4G02610	71.54	130	4e-38	123
A_13_P555594	AK358101.1	100	60	0	0	1554	1613	5e-25	111	AT1G65930	83.41	410	0	543
A_13_P556624	AK249839.1	100	60	0	0	1412	1471	5e-25	111	AT1G12840	73.28	378	5e-155	415
A_13_P578434	AK250574.1	100	60	0	0	784	843	5e-25	111	AT2G39900	75.27	182	2e-77	220
A_13_P582134	CA011594.1	100	60	0	0	69	10	2e-24	111	AT2G43410	37.76	98	0.0006	37.7
